# Supplementary material for: Preparation of Poly(ethylene glycol)@Polyurea Microcapsules Using Oil/Oil Emulsions and Their Application as Microreactors
Source: Polymers (Basel). 2021 Jul 31;13(15):2566. doi: 10.3390/polym13152566 (PMC8348332; doi:10.3390/polym13152566)
Supplement: Supplementary file 1 [file polymers-13-02566-s001.zip]

Archive with 1 entries (1 files):
- polymers-1320411-supplementary.pdf
